# Supplementary material for: Testing the efficiency of natural hypovirulence for biological control of chestnut blight under field conditions
Source: IMA Fungus. 2026 Jan 26;17:e173675. doi: 10.3897/imafungus.17.173675 (PMC12865391; doi:10.3897/imafungus.17.173675)
Supplement: Supplementary material 1 — Resident and inoculated Cryphonectria parasitica multilocus genotypes in the six study sites [file imafungus-17-e173675-s001.xlsx]

## Sheet: Sheet2
Table S1. Resident and inoculated Cryphonectria parasitica multilocus genotypes in the six study
sites.
				Microsatellite loci (Prospero and Rigling 2012)
Country	Site	MLG	Origin	CPE1	CPE5	CPG14	CPG4	CPE3	CPE4	CPG6	CPE8	CPG3	I07-650
Switzerland	Contone	Cp21	Inoculated	130	255	256	207	192	230	243	111	197	280
Switzerland	Contone	Cp37	Inoculated	148	252	256	213	192	230	243	111	216	274
Switzerland	Contone	Cp1	Resident population	130	252	256	190	194	218	243	111	211	295
Switzerland	Contone	Cp5	Resident population	130	252	256	207	192	230	243	111	216	280
Switzerland	Contone	Cp8	Resident population	130	252	256	207	192	230	265	111	216	274
Switzerland	Contone	Cp9	Resident population	130	252	256	207	192	230	265	111	216	280
Switzerland	Contone	Cp10	Resident population	130	252	268	190	192	230	243	111	216	280
Switzerland	Contone	Cp14	Resident population	130	252	268	207	192	230	243	111	216	274
Switzerland	Contone	Cp15	Resident population	130	252	268	207	192	230	243	111	216	280
Switzerland	Contone	Cp17	Resident population	130	252	268	207	192	230	265	111	216	274
Switzerland	Contone	Cp18	Resident population	130	252	268	207	192	230	265	111	216	280
Switzerland	Contone	Cp20	Resident population	130	255	256	190	194	218	243	111	211	295
Switzerland	Contone	Cp30	Resident population	148	252	256	207	192	230	243	111	216	274
Switzerland	Contone	Cp31	Resident population	148	252	256	207	192	230	243	111	216	280
Switzerland	Contone	Cp33	Resident population	148	252	256	207	192	230	265	111	216	274
Switzerland	Contone	Cp34	Resident population	148	252	256	207	192	230	265	111	216	280
Switzerland	Contone	Cp40	Resident population	148	252	268	207	192	230	243	111	216	274
Switzerland	Contone	Cp41	Resident population	148	252	268	207	192	230	243	111	216	280
Switzerland	Contone	Cp44	Resident population	148	252	268	207	192	230	265	111	216	274
Switzerland	Contone	Cp45	Resident population	148	252	268	207	192	230	265	111	216	280
Switzerland	Contone	Cp48	Resident population	148	260	256	207	192	230	245	111	216	295
Switzerland	Contone	Cp55	Resident population	130	252	268	205	192	230	243	111	216	274
Switzerland	Contone	Cp57	Resident population	130	252	268	207	192	230	243	111	216	295
Switzerland	Contone	Cp59	Resident population	130	255	256	207	192	230	265	111	197	280
Switzerland	Contone	Cp60	Resident population	130	255	268	207	192	230	243	111	216	280
Switzerland	Contone	Cp61	Resident population	130	260	256	190	194	230	245	111	216	295
Switzerland	Contone	Cp62	Resident population	148	252	256	190	192	218	265	111	211	295
Switzerland	Contone	Cp63	Resident population	148	252	256	190	192	230	243	111	216	274
Switzerland	Contone	Cp67	Resident population	148	252	256	207	192	230	245	111	216	295
Switzerland	Contone	Cp68	Resident population	148	252	268	207	192	230	245	111	216	280
Switzerland	Contone	Cp70	Resident population	148	255	256	190	192	218	245	111	216	295
Switzerland	Contone	Cp73	Resident population	148	255	268	207	192	230	243	111	216	295
Switzerland	Contone	Cp74	Resident population	148	260	256	207	192	230	245	111	216	274
Switzerland	Contone	Cp75	Resident population	148	260	268	207	192	230	243	111	216	295
Switzerland	Orselina	Cp21	Inoculated	130	255	256	207	192	230	243	111	197	280
Switzerland	Orselina	Cp37	Inoculated	148	252	256	213	192	230	243	111	216	274
Switzerland	Orselina	Cp4	Resident population	130	252	256	207	192	230	243	111	216	274
Switzerland	Orselina	Cp5	Resident population	130	252	256	207	192	230	243	111	216	280
Switzerland	Orselina	Cp6	Resident population	130	252	256	207	192	230	243	111	216	295
Switzerland	Orselina	Cp8	Resident population	130	252	256	207	192	230	265	111	216	274
Switzerland	Orselina	Cp9	Resident population	130	252	256	207	192	230	265	111	216	280
Switzerland	Orselina	Cp14	Resident population	130	252	268	207	192	230	243	111	216	274
Switzerland	Orselina	Cp15	Resident population	130	252	268	207	192	230	243	111	216	280
Switzerland	Orselina	Cp17	Resident population	130	252	268	207	192	230	265	111	216	274
Switzerland	Orselina	Cp30	Resident population	148	252	256	207	192	230	243	111	216	274
Switzerland	Orselina	Cp31	Resident population	148	252	256	207	192	230	243	111	216	280
Switzerland	Orselina	Cp33	Resident population	148	252	256	207	192	230	265	111	216	274
Switzerland	Orselina	Cp34	Resident population	148	252	256	207	192	230	265	111	216	280
Switzerland	Orselina	Cp40	Resident population	148	252	268	207	192	230	243	111	216	274
Switzerland	Orselina	Cp41	Resident population	148	252	268	207	192	230	243	111	216	280
Switzerland	Orselina	Cp44	Resident population	148	252	268	207	192	230	265	111	216	274
Switzerland	Orselina	Cp45	Resident population	148	252	268	207	192	230	265	111	216	280
Switzerland	Orselina	Cp54	Resident population	130	252	256	207	194	218	265	111	216	274
Switzerland	Orselina	Cp60	Resident population	130	255	268	207	192	230	243	111	216	280
Switzerland	Orselina	Cp65	Resident population	148	252	256	207	192	230	243	111	216	295
Switzerland	Orselina	Cp69	Resident population	148	252	268	207	192	230	265	111	197	280
Switzerland	Orselina	Cp71	Resident population	148	255	256	207	192	218	245	111	216	280
Switzerland	Orselina	Cp77	Resident population	148	260	256	207	192	230	265	111	216	280
Switzerland	Orselina	Cp78	Resident population	130	260	268	207	192	230	265	111	216	295
Croatia	Kašt	Cp37	Inoculated	148	252	256	213	192	230	243	111	216	274
Croatia	Kašt	Cp2	Inoculated	130	252	256	207	192	218	243	111	216	295
Croatia	Kašt	Cp5	Resident population	130	252	256	207	192	230	243	111	216	280
Croatia	Kašt	Cp9	Resident population	130	252	256	207	192	230	265	111	216	280
Croatia	Kašt	Cp15	Resident population	130	252	268	207	192	230	243	111	216	280
Croatia	Kašt	Cp21	Resident population	130	255	256	207	192	230	243	111	197	280
Croatia	Kašt	Cp30	Resident population	148	252	256	207	192	230	243	111	216	274
Croatia	Kašt	Cp33	Resident population	148	252	256	207	192	230	265	111	216	274
Croatia	Kašt	Cp41	Resident population	148	252	268	207	192	230	243	111	216	280
Croatia	Kašt	Cp49	Resident population	148	260	256	207	192	230	265	111	216	274
Croatia	Kašt	Cp50	Resident population	148	260	256	207	192	230	265	111	216	295
Croatia	Kašt	Cp87	Resident population	130	255	256	190	192	218	245	111	216	295
Croatia	Kašt	Cp90	Resident population	130	255	256	207	192	218	243	111	197	295
Croatia	Kašt	Cp95	Resident population	130	255	256	207	192	230	245	111	197	295
Croatia	Kašt	Cp104	Resident population	148	252	256	207	192	230	245	111	216	274
Croatia	Kašt	Cp205	Resident population	148	252	268	207	192	230	243	111	197	280
Croatia	Kašt	Cp206	Resident population	130	252	256	207	192	230	265	111	197	274
Croatia	Kašt	Cp215	Resident population	130	252	256	207	192	230	245	111	216	295
Croatia	Ozalj	Cp37	Inoculated	148	252	256	213	192	230	243	111	216	274
Croatia	Ozalj	Cp2	Inoculated	130	252	256	207	192	218	243	111	216	295
Croatia	Ozalj	Cp8	Resident population	130	252	256	207	192	230	265	111	216	274
Croatia	Ozalj	Cp15	Resident population	130	252	268	207	192	230	243	111	216	280
Croatia	Ozalj	Cp17	Resident population	130	252	268	207	192	230	265	111	216	274
Croatia	Ozalj	Cp30	Resident population	148	252	256	207	192	230	243	111	216	274
Croatia	Ozalj	Cp33	Resident population	148	252	256	207	192	230	265	111	216	274
Croatia	Ozalj	Cp34	Resident population	148	252	256	207	192	230	265	111	216	280
Croatia	Ozalj	Cp41	Resident population	148	252	268	207	192	230	243	111	216	280
Croatia	Ozalj	Cp44	Resident population	148	252	268	207	192	230	265	111	216	274
Croatia	Ozalj	Cp49	Resident population	148	260	256	207	192	230	265	111	216	274
Croatia	Ozalj	Cp50	Resident population	148	260	256	207	192	230	265	111	216	295
Croatia	Ozalj	Cp57	Resident population	130	252	268	207	192	230	243	111	216	295
Croatia	Ozalj	Cp66	Resident population	148	252	256	207	192	230	245	111	216	280
Croatia	Ozalj	Cp209	Resident population	148	255	256	207	192	218	265	111	216	274
Croatia	Ozalj	Cp210	Resident population	130	255	256	207	192	230	265	111	216	274
Croatia	Ozalj	Cp211	Resident population	148	252	268	207	192	218	265	111	216	295
Croatia	Ozalj	Cp213	Resident population	148	255	256	190	192	218	245	111	216	280
North Macedonia	Smolare	Cp93	Inoculated	130	255	256	207	192	230	243	111	197	295
North Macedonia	Smolare	Cp90	Resident population	130	255	256	207	192	218	243	111	197	295
North Macedonia	Smolare	Cp90a	Resident population	130	255	256	209	192	218	243	111	197	295
North Macedonia	Kalishte	Cp93	Inoculated	130	255	256	207	192	230	243	111	197	295
North Macedonia	Kalishte	Cp90	Resident population	130	255	256	207	192	218	243	111	197	295
North Macedonia	Kalishte	Cp90a	Resident population	130	255	256	209	192	218	243	111	197	295
