# Supplementary material for: Testing the efficiency of natural hypovirulence for biological control of chestnut blight under field conditions
Source: IMA Fungus. 2026 Jan 26;17:e173675. doi: 10.3897/imafungus.17.173675 (PMC12865391; doi:10.3897/imafungus.17.173675)
Supplement: Supplementary material 2 — CHV1 strains detected in individual Cryphonectria parasitica bark cankers on at least two sampling dates in Switzerland, Croatia and North Macedonia [file imafungus-17-e173675-s002.xlsx]

## Sheet: Summary
Table S2: CHV1 strains detected in individual Cryphonectria parasitica bark cankers on at least two sampling dates in Switzerland, Croatia and North Macedonia
			Sampling date / Canker position
Country	Site	Canker (vc type)	2014-11-01			May 15			Oct 15			Oct 16			N virus strains	N haplotypes
			A	B	C	A	B	C	A	B	C	A	B	C
Switzerland	Contone	2_2 (EU12)							4		4		5*		3	1
		4_2 (EU12)							27	27	27		27		4	1
		5_1 (EU1)		2	2	2	2	2	2						6	1
		6_1 (EU1)									3	32	32		3	2
		7_1 (EU1)					24	24			24			24	4	1
		7_2 (EU12)	24			24	24	24	24	24	24		24		8	1
		8_1 (EU1)								28	28	6	28		4	2
		9_2 (EU12)							42*	41	41		41	41	5	1
		10_1 (EU1)				25	25	25		25	25		25	26*	7	1
		10_2 (EU12)	28		28	28	28			28					5	1
		11_1 (EU1)		21	21	21	21	21					21		6	1
		11_2 (EU12)			20		20		20	20			20		5	1
		13_1 (EU1)	16			16	16	16	16	16	16		16	16	9	1
		14_1 (EU1)							12	12			12	12	4	1
		16_1 (EU1)							6	6	6		6		4	1
		16_2 (EU12)							9	8		10		8	4	3
		17_1 (EU1)		18	19*	19*	18	18		18					6	1
		19_1 (EU1)	17		17		17	17		17					5	1
		19_2 (EU12)	11	11		11	11	11		11	28		11		8	2
	Orselina	3_1 (EU1)	28		28		28	28		28			28		6	1
		5_1 (EU1)	33	33	33	33	33	33		33				33	8	1
		8_1 (EU1)								47		47		47	3	1
		9_1 (EU1)	49	49		49	49	49			49	49			7	1
		14_1 (EU1)								14				14	2	1
		16_1 (EU1)							45	45	45	46*	45		5	1
		16_2 (EU12)							37*	36	37*	38		36	5	2
		18_1 (EU1)							28	28	28		28		4	1
		19_1 (EU1)	50	50	50	50	50	50		50	50	51*			9	1
		19_2 (EU12)		52	53*	52	52	52	52	52	52	54	52		10	2
Croatia	Kast	2_2 (EU2)								6		6	6		3	1
		3_1 (EU1)							4			21	4		3	2
		4_2 (EU2)									11	11			2	1
		6_1 (EU1)					26	27*				28	28	28	5	2
		6_2 (EU2)						1		2					2	2
		7_1 (EU1)								19		27	20		3	3
		9_1 (EU1)							11	11		11		11	4	1
		11_1 (EU1)							11	12*	11	13	11		4	2
		12_1 (EU1)						5				13			2	2
		13_1 (EU1)									14	14	14		3	1
		14_1 (EU1)						8			8	8	8		4	1
		14_2 (EU2)	11	11		11	11						11		5	1
		15_1 (EU1)									30	31*	32	32	4	2
		17_1 (EU1)							3	3	3			3	4	1
		18_1 (EU1)	7		7		7	7		7	7	3	3		8	2
		18_2 (EU2)							16	16			16		3	1
	Ozalj	5_2 (EU2)									50			50	2	1
		6_1 (EU1)							33	33	34	42	42	42	6	3
		6_2 (EU2)						38				38			2	1
		8_1 (EU1)								41		41			2	1
		15_2 (EU2)								43				44	2	2
		16_1 (EU1)								24		25		25	3	2
		18_1 (EU1)					46	46			45	48	49*	46	6	3
		19_2 (EU2)							36			36			2	1
North Macedonia	Kaliste	3 (EU12)		2	1					2					3	2
		4 (EU12)							22				15	23	3	3
		5 (EU12)	9	9			9	9		9					5	1
		6 (EU12)							21	21		21		21	4	1
		7 (EU12)	17	17		17	17	17	17	17		18		17	9	2
		8 (EU12)									30	30			2	1
		11 (EU12)			4	4									2	1
		12 (EU12)							5		5			5	3	1
		17 (EU12)	6				6	6	6	6	6			6	7	1
		18 (EU12)							12		12	12	12	12	5	1
		20 (EU12)							7		7	8*			3	1
		23 (EU12)		11		10		10	10	10	10				6	2
														Total	295
Notes:
(1) Only cankers from which virus strains were obtained on at least two sampling dates were included in this analysis.
(2) Virus strains (i.e. strains that have an identical sequence or differ by a single secondary peak) were assigned per country. In each country, each number indicate a unique virus strain.
(3) *indicate sequences that differ from the main haplotype by a single secondary peak and were considered to belong to it.
(4) Cankers which repeately yielded the same virus strain are marked in orange. Cankers which yielded more than one strain are marked in blue.
(5) Canker position: At each sampling date, three bark samples were taken from each canker: A, upper margin; B, middle part; C, lower margin
