# Supplementary material for: Testing the efficiency of natural hypovirulence for biological control of chestnut blight under field conditions
Source: IMA Fungus. 2026 Jan 26;17:e173675. doi: 10.3897/imafungus.17.173675 (PMC12865391; doi:10.3897/imafungus.17.173675)
Supplement: Supplementary material 3 — Expected canker infection rate by CHV1 and observed cankers infection rates at the four sampling points at the six study sites in Switzerland, Croatia and North Macedonia [file imafungus-17-e173675-s003.xlsx]

## Sheet: Tabelle1
Table S3. Expected canker infection rate by CHV1 and observed cankers infection rates at the four sampling points at the six study sites in Switzerland, Croatia and North Macedonia.
				Expected canker infection rate	Observed canker infection rate
Country	Site	Inoculated vc type	Virus prevalence		Nov 2014	May 2015	Oct 2015	Oct 2016
Switzerland	Contone	EU1	0.58	0.286637	0.714286	0.7	0.684211	0.7
Switzerland	Contone	EU12	0.58	0.1055	0.444444	0.4	0.473684	0.684211
Switzerland	Orselina	EU1	0.75	0.392601	0.4	0.4	0.45	0.75
Switzerland	Orselina	EU12	0.75	0.0977132	0.111111	0.1	0.15	0.526316
Croatia	Kast	EU1	0.39	0.202571	0.4	0.75	0.842105	1
Croatia	Kast	EU2	0.39	0.164022	0.333333	0.5	0.75	0.705882
Croatia	Ozalj	EU1	0.33	0.0914289	0	0.125	0.7	0.842105
Croatia	Ozalj	EU2	0.33	0.20546	0	0.125	0.5	0.583333
North Macedonia	Smolare	EU12	0.26	0.258	0.0909091	0.1	0.181818	0.318182
North Macedonia	Kalishte	EU12	0.46	0.46	0.583333	0.583333	0.625	0.875
			Correlation analysis (Spearman)		rs = 0.51, p = 0.13	rs = 0.38, p = 0.27	rs = -0.09, p = 0.80	rs = 0.16, p = 0.65
Notes
Expected canker infection rate: calculated using the in vitro virus transmission rates for each heteroallelic vic locus published by Cortesi et al. (2001)
and the prevalence of virus-infected isolates in each vc type present in the resident populations
Correlation analysis (Spearman): The correlation between observed and expected infection rates was tested for significance for each sampling date
by conducting a Spearman’s correlation test.
